# Supplementary material for: A new species of Aspidophryxus (Isopoda, Dajidae), ectoparasitic on Mysidella hoshinoi (Mysidae) in Japan
Source: Zookeys. 2017 Jan 19;(646):109–18. doi: 10.3897/zookeys.646.10701 (PMC5299443; doi:10.3897/zookeys.646.10701)
Supplement: XML Treatment for Aspidophryxus [file zookeys.646.10701-treatment1.xml]

<!DOCTYPE tp:taxon-treatment
  PUBLIC "-//TaxonX//DTD Taxonomic Treatment Publishing DTD v0 20100105//EN" "tax-treatment-NSO.dtd">
<tp:taxon-treatment xmlns:tp="http://www.plazi.org/taxpub"><tp:treatment-meta><kwd-group><label>Taxon classification</label><kwd><named-content content-type="kingdom">Animalia</named-content></kwd><kwd><named-content content-type="order">Isopoda</named-content></kwd><kwd><named-content content-type="family">Dajidae</named-content></kwd></kwd-group><mixed-citation publication-type="journal"><person-group><name><surname>Shimomura</surname><given-names>Michitaka</given-names></name></person-group><article-title>A new species of <italic><tp:taxon-name><tp:taxon-name-part taxon-name-part-type="genus">Aspidophryxus</tp:taxon-name-part></tp:taxon-name></italic> (<tp:taxon-name><tp:taxon-name-part taxon-name-part-type="order">Isopoda</tp:taxon-name-part></tp:taxon-name>, <tp:taxon-name><tp:taxon-name-part taxon-name-part-type="family">Dajidae</tp:taxon-name-part></tp:taxon-name>), ectoparasitic on <italic><tp:taxon-name><tp:taxon-name-part taxon-name-part-type="genus">Mysidella</tp:taxon-name-part> <tp:taxon-name-part taxon-name-part-type="species">hoshinoi</tp:taxon-name-part></tp:taxon-name></italic> (<tp:taxon-name><tp:taxon-name-part taxon-name-part-type="family">Mysidae</tp:taxon-name-part></tp:taxon-name>) in Japan</article-title><source>Zookeys</source><day>19</day><month>1</month><year>2017</year><volume>2017</volume><issue>646</issue><fpage>109</fpage><lpage>118</lpage><pub-id pub-id-type="doi">10.3897/zookeys.646.10701</pub-id></mixed-citation></tp:treatment-meta><tp:nomenclature><tp:taxon-name>
            <tp:taxon-name-part taxon-name-part-type="genus">Aspidophryxus</tp:taxon-name-part>
          </tp:taxon-name><tp:taxon-authority>G. O. Sars, 1883</tp:taxon-authority><tp:nomenclature-citation-list><tp:nomenclature-citation><tp:taxon-name>
                <tp:taxon-name-part taxon-name-part-type="genus">Aspidophryxus</tp:taxon-name-part>
              </tp:taxon-name><comment>G. O. Sars, 1883: 72–73.</comment></tp:nomenclature-citation></tp:nomenclature-citation-list></tp:nomenclature><tp:treatment-sec sec-type="type species" id="SECID0E4HAC"><title>Type species.</title><p>
            <italic><tp:taxon-name><tp:taxon-name-part taxon-name-part-type="genus">Aspidophryxus</tp:taxon-name-part> <tp:taxon-name-part taxon-name-part-type="species">peltatus</tp:taxon-name-part></tp:taxon-name></italic> G. O. Sars, 1883 (by original designation).</p></tp:treatment-sec><tp:treatment-sec sec-type="Species included" id="SECID0ENIAC"><title>Species included.</title><p>
            <italic><tp:taxon-name><tp:taxon-name-part taxon-name-part-type="genus">Aspidophryxus</tp:taxon-name-part> <tp:taxon-name-part taxon-name-part-type="species">discoformis</tp:taxon-name-part></tp:taxon-name></italic> Boyko &amp; Williams, 2012; <italic><tp:taxon-name><tp:taxon-name-part taxon-name-part-type="genus">Aspidophryxus</tp:taxon-name-part> <tp:taxon-name-part taxon-name-part-type="species">frontalis</tp:taxon-name-part></tp:taxon-name></italic> Bonnier, 1900; <italic><tp:taxon-name><tp:taxon-name-part taxon-name-part-type="genus">Aspidophryxus</tp:taxon-name-part> <tp:taxon-name-part taxon-name-part-type="species">izuensis</tp:taxon-name-part></tp:taxon-name></italic> sp. n.; <italic><tp:taxon-name><tp:taxon-name-part taxon-name-part-type="genus">Aspidophryxus</tp:taxon-name-part> <tp:taxon-name-part taxon-name-part-type="species">japonicus</tp:taxon-name-part></tp:taxon-name></italic> Shimomura &amp; Ohtsuka, 2011; <italic><tp:taxon-name><tp:taxon-name-part taxon-name-part-type="genus">Aspidophryxus</tp:taxon-name-part> <tp:taxon-name-part taxon-name-part-type="species">peltatus</tp:taxon-name-part></tp:taxon-name></italic> G. O. Sars, 1883.</p><!--PageBreak--></tp:treatment-sec></tp:taxon-treatment>
