# Supplementary material for: A new species of Aspidophryxus (Isopoda, Dajidae), ectoparasitic on Mysidella hoshinoi (Mysidae) in Japan
Source: Zookeys. 2017 Jan 19;(646):109–18. doi: 10.3897/zookeys.646.10701 (PMC5299443; doi:10.3897/zookeys.646.10701)
Supplement: XML Treatment for Aspidophryxus izuensis [file zookeys.646.10701-treatment2.xml]

<!DOCTYPE tp:taxon-treatment
  PUBLIC "-//TaxonX//DTD Taxonomic Treatment Publishing DTD v0 20100105//EN" "tax-treatment-NSO.dtd">
<tp:taxon-treatment xmlns:tp="http://www.plazi.org/taxpub"><tp:treatment-meta><kwd-group><label>Taxon classification</label><kwd><named-content content-type="kingdom">Animalia</named-content></kwd><kwd><named-content content-type="order">Isopoda</named-content></kwd><kwd><named-content content-type="family">Dajidae</named-content></kwd></kwd-group><mixed-citation publication-type="journal"><person-group><name><surname>Shimomura</surname><given-names>Michitaka</given-names></name></person-group><article-title>A new species of <italic><tp:taxon-name><tp:taxon-name-part taxon-name-part-type="genus">Aspidophryxus</tp:taxon-name-part></tp:taxon-name></italic> (<tp:taxon-name><tp:taxon-name-part taxon-name-part-type="order">Isopoda</tp:taxon-name-part></tp:taxon-name>, <tp:taxon-name><tp:taxon-name-part taxon-name-part-type="family">Dajidae</tp:taxon-name-part></tp:taxon-name>), ectoparasitic on <italic><tp:taxon-name><tp:taxon-name-part taxon-name-part-type="genus">Mysidella</tp:taxon-name-part> <tp:taxon-name-part taxon-name-part-type="species">hoshinoi</tp:taxon-name-part></tp:taxon-name></italic> (<tp:taxon-name><tp:taxon-name-part taxon-name-part-type="family">Mysidae</tp:taxon-name-part></tp:taxon-name>) in Japan</article-title><source>Zookeys</source><day>19</day><month>1</month><year>2017</year><volume>2017</volume><issue>646</issue><fpage>109</fpage><lpage>118</lpage><pub-id pub-id-type="doi">10.3897/zookeys.646.10701</pub-id></mixed-citation></tp:treatment-meta><tp:nomenclature><tp:taxon-name>
            <tp:taxon-name-part taxon-name-part-type="genus">Aspidophryxus</tp:taxon-name-part>
            <tp:taxon-name-part taxon-name-part-type="species">izuensis</tp:taxon-name-part>
            <object-id xmlns:xlink="http://www.w3.org/1999/xlink" content-type="zoobank" xlink:type="simple">http://zoobank.org/406F5790-697C-4411-8E0C-1FB94D4E26E6</object-id>
          </tp:taxon-name><tp:taxon-status xmlns:xlink="http://www.w3.org/1999/xlink" xlink:type="simple">sp. n.</tp:taxon-status><xref ref-type="fig" rid="F1">Figs 1</xref><xref ref-type="fig" rid="F2">, 2</xref><xref ref-type="fig" rid="F3">, 3</xref><xref ref-type="fig" rid="F4">, 4</xref></tp:nomenclature><tp:treatment-sec sec-type="material" id="SECID0E1LAC"><title>Material examined.</title><p>Holotype. Ovigerous ♀ (1.4 mm) (<named-content xmlns:xlink="http://www.w3.org/1999/xlink" content-type="dwc:institutional_code" xlink:type="simple">KMNH</named-content> IvR 500908), Akino-hama, Izu-Oshima Island, Sagami Sea, Japan, 23 August 2014, 35 m.</p><p>Allotype. 1 ♂(<named-content xmlns:xlink="http://www.w3.org/1999/xlink" content-type="dwc:institutional_code" xlink:type="simple">KMNH</named-content> IvR 500911), obtained from the holotype.</p><p>Paratypes. 2 ovigerous ♀♀, 1.3 mm (<named-content xmlns:xlink="http://www.w3.org/1999/xlink" content-type="dwc:institutional_code" xlink:type="simple">KMNH</named-content> IvR 500909), 1.2 mm (<named-content xmlns:xlink="http://www.w3.org/1999/xlink" content-type="dwc:institutional_code" xlink:type="simple">KMNH</named-content> IvR 500910), 2 ♂♂, 0.5 mm (<named-content xmlns:xlink="http://www.w3.org/1999/xlink" content-type="dwc:institutional_code" xlink:type="simple">KMNH</named-content> IvR500912), obtained from the female (<named-content xmlns:xlink="http://www.w3.org/1999/xlink" content-type="dwc:institutional_code" xlink:type="simple">KMNH</named-content> IvR 500909), 0.5 mm (<named-content xmlns:xlink="http://www.w3.org/1999/xlink" content-type="dwc:institutional_code" xlink:type="simple">KMNH</named-content> IvR500913), obtained from the female (<named-content xmlns:xlink="http://www.w3.org/1999/xlink" content-type="dwc:institutional_code" xlink:type="simple">KMNH</named-content> IvR 500910), data same as holotype; 2 ovigerous ♀♀, 1.5 mm (<named-content xmlns:xlink="http://www.w3.org/1999/xlink" content-type="dwc:institutional_code" xlink:type="simple">KMNH</named-content> IvR 500914), 1.5 mm (<named-content xmlns:xlink="http://www.w3.org/1999/xlink" content-type="dwc:institutional_code" xlink:type="simple">KMNH</named-content> IvR 500915), 2 ♂♂, 0.5 mm (<named-content xmlns:xlink="http://www.w3.org/1999/xlink" content-type="dwc:institutional_code" xlink:type="simple">KMNH</named-content> IvR500916), obtained from the female (<named-content xmlns:xlink="http://www.w3.org/1999/xlink" content-type="dwc:institutional_code" xlink:type="simple">KMNH</named-content> IvR 500914), 0.5 mm (<named-content xmlns:xlink="http://www.w3.org/1999/xlink" content-type="dwc:institutional_code" xlink:type="simple">KMNH</named-content> IvR500917), obtained from the female (<named-content xmlns:xlink="http://www.w3.org/1999/xlink" content-type="dwc:institutional_code" xlink:type="simple">KMNH</named-content> IvR 500915), Akino-hama, Izu-Oshima Island, Sagami Sea, Japan, 9 August 2014, 35 m; 1 non-ovigerous ♀, 0.8 mm (<named-content xmlns:xlink="http://www.w3.org/1999/xlink" content-type="dwc:institutional_code" xlink:type="simple">KMNH</named-content> IvR 500918), Akino-hama, Izu-Oshima Island, Sagami Sea, Japan, 19 August 2014, 35 m; 1 ovigerous ♀, 0.5 mm (<named-content xmlns:xlink="http://www.w3.org/1999/xlink" content-type="dwc:institutional_code" xlink:type="simple">KMNH</named-content> IvR 500919), 1 ♂, 0.5 mm (<named-content xmlns:xlink="http://www.w3.org/1999/xlink" content-type="dwc:institutional_code" xlink:type="simple">KMNH</named-content> IvR500920), obtained from the female (<named-content xmlns:xlink="http://www.w3.org/1999/xlink" content-type="dwc:institutional_code" xlink:type="simple">KMNH</named-content> IvR 500919), Akino-hama, Izu-Oshima Island, Sagami Sea, Japan, 26 August 2014, 35 m.</p></tp:treatment-sec><tp:treatment-sec sec-type="diagnosis" id="SECID0EVAAE"><title>Diagnosis.</title><p>Female: body length and width subequal, anteriorly widest; frontal margin of cephalon exceeding anterior margins of lateral lamellae; frontal part of cephalon half as long as wide; pleon unsegmented, vermiform, elongate half as long as total body length. Male: cephalon fused with first pereomere; uropod composed of protopod and inner and outer ramus.</p></tp:treatment-sec><tp:treatment-sec sec-type="description" id="SECID0E1AAE"><title>Description of female.</title><p>Body (Figs <xref ref-type="fig" rid="F2">2A, B</xref>, <xref ref-type="fig" rid="F5">5A</xref>) semicircular, anteriorly widest, 1.1 times as long as maximum width (including lateral lamellae), moderately vaulted dorsally, with pair of broad lateral lamellae filled with 145 eggs; lateral lamellae not reaching beyond frontal margin of cephalon. Egg diameter ranged from 72.8 to 88.4 µm (N = 20; average = 81.8±3.9). Cephalon (Fig. <xref ref-type="fig" rid="F2">2B</xref>; see Fig. <xref ref-type="fig" rid="F5">5A, B</xref>) oriented ventrally, without eyes; frontal part long, half as long as wide; anterior margin rounded; posterior margin not visible in dorsal view. Pereon (Fig. <xref ref-type="fig" rid="F2">2A</xref>) without transverse folds. Medioventral edge of lateral lamellae produced into two digitiform extensions anterior to insertion of pleon (Figs <xref ref-type="fig" rid="F2">2B</xref>, <xref ref-type="fig" rid="F5">5C, E</xref>); posterior extension with many scale-like wrinkles. Pleon (Figs <xref ref-type="fig" rid="F2">2B</xref>, <xref ref-type="fig" rid="F5">5A, D–F</xref>) segments fused, vermiform, very long, reaching beyond posterior margin of lateral lamellae, with many pits, without lateral plates or pleopods. Pleotelson fused with pleon, without uropods. Antennule and antenna (Figs <xref ref-type="fig" rid="F3">3A</xref>, <xref ref-type="fig" rid="F5">5B</xref>) composed of one article each with three setae distally. Oral cone (Figs <xref ref-type="fig" rid="F3">3A</xref>, <xref ref-type="fig" rid="F5">5B</xref>) conical, extending beyond surface of cephalon. First to fifth pereopods (Figs <xref ref-type="fig" rid="F4">4A</xref>, <xref ref-type="fig" rid="F5">5B</xref>) similar in shape, first pair slightly smaller than others: basis longest; ischium approximately 0.7 times as long as basis; merus fused with carpus; propodus ovate, without setae or spines; dactylus with curved claw.</p><fig id="F1" position="float" orientation="portrait"><label>Figure 1.</label><caption><p>A female and male of <italic><tp:taxon-name><tp:taxon-name-part taxon-name-part-type="genus">Aspidophryxus</tp:taxon-name-part> <tp:taxon-name-part taxon-name-part-type="species">izuensis</tp:taxon-name-part></tp:taxon-name></italic> sp. n. on the carapace of the mysid <italic><tp:taxon-name><tp:taxon-name-part taxon-name-part-type="genus">Mysidella</tp:taxon-name-part> <tp:taxon-name-part taxon-name-part-type="species">hoshinoi</tp:taxon-name-part></tp:taxon-name></italic>, Akino-hama, Izu-Oshima Island, Sagami Sea, Japan, 1 January 2015, 35 m depth, habitus in situ, photographed by O. Hoshino.</p></caption><graphic xmlns:xlink="http://www.w3.org/1999/xlink" xlink:href="zookeys-646-109-g001.jpg" position="float" orientation="portrait" xlink:type="simple" id="oo_118823.jpg"/></fig><fig id="F2" position="float" orientation="portrait"><label>Figure 2.</label><caption><p>
          <italic><tp:taxon-name><tp:taxon-name-part taxon-name-part-type="genus">Aspidophryxus</tp:taxon-name-part> <tp:taxon-name-part taxon-name-part-type="species">izuensis</tp:taxon-name-part></tp:taxon-name></italic> sp. n., holotype female: <bold>A</bold> habitus, dorsal <bold>B</bold> habitus, ventral. Scale bar 500 μm. Abbreviation: pl, pleon.</p></caption><graphic xmlns:xlink="http://www.w3.org/1999/xlink" xlink:href="zookeys-646-109-g002.jpg" position="float" orientation="portrait" xlink:type="simple" id="oo_118824.jpg"/></fig><fig id="F3" position="float" orientation="portrait"><label>Figure 3.</label><caption><p>
          <italic><tp:taxon-name><tp:taxon-name-part taxon-name-part-type="genus">Aspidophryxus</tp:taxon-name-part> <tp:taxon-name-part taxon-name-part-type="species">izuensis</tp:taxon-name-part></tp:taxon-name></italic> sp. n., <bold>A</bold> holotype female <bold>B–D</bold> allotype male (<named-content xmlns:xlink="http://www.w3.org/1999/xlink" content-type="dwc:institutional_code" xlink:type="simple">KMNH</named-content> IvR 500911): <bold>A</bold> cephalon, ventral <bold>B</bold> habitus, lateral <bold>C</bold> cephalon and first and second pereomeres, ventral <bold>D</bold> pleotelson, dorsal. Scale bars 100 μm. Abbreviations: ant-1, antennule; ant-2, antenna; o. c, coral cone; md, mandible; u. p, uropod.</p></caption><graphic xmlns:xlink="http://www.w3.org/1999/xlink" xlink:href="zookeys-646-109-g003.jpg" position="float" orientation="portrait" xlink:type="simple" id="oo_118825.jpg"/></fig><fig id="F4" position="float" orientation="portrait"><label>Figure 4.</label><caption><p>
          <italic><tp:taxon-name><tp:taxon-name-part taxon-name-part-type="genus">Aspidophryxus</tp:taxon-name-part> <tp:taxon-name-part taxon-name-part-type="species">izuensis</tp:taxon-name-part></tp:taxon-name></italic> sp. n., <bold>A</bold> holotype female <bold>B–F</bold> allotype male (<named-content xmlns:xlink="http://www.w3.org/1999/xlink" content-type="dwc:institutional_code" xlink:type="simple">KMNH</named-content> IvR 500911): <bold>A</bold> left fifth pereopod, dorsal <bold>B</bold> left first pereopod, lateral; <bold>C</bold> left second pereopod, lateral <bold>D</bold> left fifth pereopod, lateral <bold>E</bold> left sixth pereopod, lateral <bold>F</bold> left seventh pereopod, medial. Scale bar 100 μm.</p></caption><graphic xmlns:xlink="http://www.w3.org/1999/xlink" xlink:href="zookeys-646-109-g004.jpg" position="float" orientation="portrait" xlink:type="simple" id="oo_118826.jpg"/></fig><fig id="F5" position="float" orientation="portrait"><label>Figure 5.</label><caption><p>
          <italic><tp:taxon-name><tp:taxon-name-part taxon-name-part-type="genus">Aspidophryxus</tp:taxon-name-part> <tp:taxon-name-part taxon-name-part-type="species">izuensis</tp:taxon-name-part></tp:taxon-name></italic> sp. n., <bold>A</bold> paratype female (<named-content xmlns:xlink="http://www.w3.org/1999/xlink" content-type="dwc:institutional_code" xlink:type="simple">KMNH</named-content> IvR 500909) and male (<named-content xmlns:xlink="http://www.w3.org/1999/xlink" content-type="dwc:institutional_code" xlink:type="simple">KMNH</named-content> IvR 500912) <bold>B, C, E, F</bold> paratype female (<named-content xmlns:xlink="http://www.w3.org/1999/xlink" content-type="dwc:institutional_code" xlink:type="simple">KMNH</named-content> IvR 500909) <bold>D</bold> paratype male (<named-content xmlns:xlink="http://www.w3.org/1999/xlink" content-type="dwc:institutional_code" xlink:type="simple">KMNH</named-content> IvR 500912). <bold>A</bold> habitus, female, ventral, male, dorsal; <bold>B</bold> cephalon and pereopods, ventral <bold>C</bold> pleon and digitate extensions of oostegites, ventral <bold>D</bold> habitus (clinging to female pleon by seventh pereopods), lateral <bold>E</bold> pleon and digitate extensions of oostegites, ventral; <bold>F</bold> female pleon, ventral. Scale bars <bold>A</bold>, 500 μm; <bold>B–D</bold>, 100 µm. Abbreviations: ant-1, antennule; ant-2, antenna; o. c, oral cone; pl, pleon.</p></caption><graphic xmlns:xlink="http://www.w3.org/1999/xlink" xlink:href="zookeys-646-109-g005.jpg" position="float" orientation="portrait" xlink:type="simple" id="oo_118827.jpg"/></fig></tp:treatment-sec><tp:treatment-sec sec-type="description" id="SECID0E6JAE"><title>Description of male.</title><p>Body (Figs <xref ref-type="fig" rid="F3">3B</xref>, <xref ref-type="fig" rid="F5">5D</xref>) curved ventrally; scattered setae present dorsally. Cephalon (Fig. <xref ref-type="fig" rid="F3">3B, C</xref>) without eyes, fused with first pereomere; anterior margin <!--PageBreak-->convex. Second to seventh pereomeres (Fig. <xref ref-type="fig" rid="F3">3B</xref>) separated, subequal in width. Pleon (Fig. <xref ref-type="fig" rid="F3">3B, D</xref>) unsegmented, slit-like anal cone between uropods. Uropods (Fig. <xref ref-type="fig" rid="F3">3B, D</xref>) well developed, long, composed of protopod and inner and outer ramus: protopod cylindrical, without setae; inner and outer ramus shorter than protopod, each with two setae distally. Antennule (Fig. <xref ref-type="fig" rid="F3">3C</xref>) composed of single triangular article, with two distal and two lateral setae. Antenna (Fig. <xref ref-type="fig" rid="F3">3C, D</xref>) composed of eight articles: first article largest; second article as long as first article; third article shorter than second article; fourth to seventh articles each with one or two setae distally; eighth article with one short and one long setae and one aesthetasc apically. Oral cone (Fig. <xref ref-type="fig" rid="F3">3C</xref>): pair of mandibular gnathobases protruding from mouth opening. First pereopod (Fig. <xref ref-type="fig" rid="F4">4B</xref>) smaller than all other pereopods, basis longest; ischium 0.7 times as long as basis; merus trapezoidal; carpus smallest; propodus ovate, without setae; dactylus short, curved inward. Second to fifth pereopods (Fig. <xref ref-type="fig" rid="F4">4C, D</xref>) similar in shape: basis longest; ischium shorter than basis; merus trapezoidal; carpus smallest, with one seta distally; propodus ovate, with one projection proximoventrally; dactylus long, slightly curved inward, with one seta ventrally. Sixth pereopod (Fig. <xref ref-type="fig" rid="F4">4E</xref>) propodus slightly smaller than those of second to fifth pereopods. Seventh pereopod (Fig. <xref ref-type="fig" rid="F4">4F</xref>) longer than all other pereopods: propodus smaller than propodus of sixth pereopod; dactylus short, curved inward, without setae.</p><!--PageBreak--><!--PageBreak--></tp:treatment-sec><tp:treatment-sec sec-type="Color in life" id="SECID0E4LAE"><title>Color in life.</title><p>Female (Figs <xref ref-type="fig" rid="F1">1</xref>; see Fig. <xref ref-type="fig" rid="F2">2A</xref>) whitish and translucent, with six transverse translucent light orange bands dorsally. Male (Fig. <xref ref-type="fig" rid="F1">1</xref>) whitish and translucent.</p></tp:treatment-sec><tp:treatment-sec sec-type="remarks" id="SECID0EPMAE"><title>Remarks.</title><p>
            <italic><tp:taxon-name><tp:taxon-name-part taxon-name-part-type="genus">Aspidophryxus</tp:taxon-name-part> <tp:taxon-name-part taxon-name-part-type="species">izuensis</tp:taxon-name-part></tp:taxon-name></italic> sp. n. can be identified by the following combination of characters: body length and width subequal, anteriorly widest in female; frontal <!--PageBreak-->margin of the cephalon exceeding anterior margins of lateral lamellae in female; pleon unsegmented, vermiform, very long in female; uropod composed of protopod and inner and outer ramus in male.</p><p>
            <italic><tp:taxon-name><tp:taxon-name-part taxon-name-part-type="genus">Aspidophryxus</tp:taxon-name-part> <tp:taxon-name-part taxon-name-part-type="species">izuensis</tp:taxon-name-part></tp:taxon-name></italic> is most similar to <italic><tp:taxon-name><tp:taxon-name-part taxon-name-part-type="genus">Aspidophryxus</tp:taxon-name-part> <tp:taxon-name-part taxon-name-part-type="species">discoformis</tp:taxon-name-part></tp:taxon-name></italic> Boyko &amp; Williams, 2012, from Caribbean waters (<xref ref-type="bibr" rid="B3">Boyko and Williams 2012</xref>) in having the frontal margin of cephalon exceeding the anterior margins of the lateral lamellae and body length and width being subequal. <italic><tp:taxon-name><tp:taxon-name-part taxon-name-part-type="genus">Aspidophryxus</tp:taxon-name-part> <tp:taxon-name-part taxon-name-part-type="species">izuensis</tp:taxon-name-part></tp:taxon-name></italic>, ﻿however, differs from <italic><tp:taxon-name><tp:taxon-name-part taxon-name-part-type="genus">Aspidophryxus</tp:taxon-name-part> <tp:taxon-name-part taxon-name-part-type="species">discoformis</tp:taxon-name-part></tp:taxon-name></italic> by the following characters (those of <italic><tp:taxon-name><tp:taxon-name-part taxon-name-part-type="genus">Aspidophryxus</tp:taxon-name-part> <tp:taxon-name-part taxon-name-part-type="species">discoformis</tp:taxon-name-part></tp:taxon-name></italic> in parentheses): body widest at anterior <!--PageBreak-->part in female (widest at middle); pleon very long, reaching beyond posterior margin of lateral lamellae in female (moderately short, not reaching beyond posterior margin of lateral lamellae); frontal part of cephalon long, half as long as wide in female (short, 0.12 times as long as wide); uropods well developed, long, composed of protopod and inner and outer ramus in male (rudimentary, short, uniramous).</p><p>Dajid males are found attached to the pleon, lateral plate, or pleopods of the females by the pereopods (<xref ref-type="bibr" rid="B4">Giard and Bonnier 1889</xref>; <xref ref-type="bibr" rid="B13">Shimomura et al. 2005</xref>). In <italic><tp:taxon-name><tp:taxon-name-part taxon-name-part-type="genus">Aspidophryxus</tp:taxon-name-part> <tp:taxon-name-part taxon-name-part-type="species">izuensis</tp:taxon-name-part></tp:taxon-name></italic>, the <!--PageBreak-->males cling to near the end of the pleon of females by seventh pereopods. The pleon of the female has scale-like wrinkles and many pits on its surface; these features might enable males to more easily cling to the surface. This is one of the first reports on how males attach to the pleon of females in the <tp:taxon-name><tp:taxon-name-part taxon-name-part-type="family">Dajidae</tp:taxon-name-part></tp:taxon-name>.</p></tp:treatment-sec><tp:treatment-sec sec-type="etymology" id="SECID0EWPAE"><title>Etymology.</title><p>The new species is named after the type locality.</p></tp:treatment-sec><ref-list><ref id="B3"><mixed-citation xmlns:xlink="http://www.w3.org/1999/xlink" xlink:type="simple">
          <person-group><name name-style="western"><surname>Boyko</surname><given-names>CB</given-names></name><name name-style="western"><surname>Williams</surname><given-names>JD</given-names></name></person-group> (<year>2012</year>) <article-title>A new species of <italic><tp:taxon-name><tp:taxon-name-part taxon-name-part-type="genus">Aspidophryxus</tp:taxon-name-part></tp:taxon-name></italic> G. O. Sars, 1883 (<tp:taxon-name><tp:taxon-name-part taxon-name-part-type="subphylum">Crustacea</tp:taxon-name-part></tp:taxon-name>, <tp:taxon-name><tp:taxon-name-part taxon-name-part-type="order">Isopoda</tp:taxon-name-part></tp:taxon-name>, <tp:taxon-name><tp:taxon-name-part taxon-name-part-type="family">Dajidae</tp:taxon-name-part></tp:taxon-name>) from Caribbean mysid shrimp.</article-title> <source>Acta Parasitologica</source> <volume>57</volume>(<issue>4</issue>): <fpage>397</fpage>–<lpage>401</lpage>. <ext-link xlink:type="simple" ext-link-type="doi" xlink:href="10.2478/s11686-012-0052-3">https://doi.org/10.2478/s11686-012-0052-3</ext-link></mixed-citation></ref><ref id="B4"><mixed-citation xmlns:xlink="http://www.w3.org/1999/xlink" xlink:type="simple">
          <person-group><name name-style="western"><surname>Giard</surname><given-names>A</given-names></name><name name-style="western"><surname>Bonnier</surname><given-names>J</given-names></name></person-group> (<year>1889</year>) <article-title>Sur les Epicarides de la famille des <tp:taxon-name><tp:taxon-name-part taxon-name-part-type="family">Dajidae</tp:taxon-name-part></tp:taxon-name>.</article-title> <source>Bulletin Scientifique de la France et de la Belgique</source> <volume>20</volume>: <fpage>252</fpage>–<lpage>292</lpage>, pls. 6–8.</mixed-citation></ref><ref id="B13"><mixed-citation xmlns:xlink="http://www.w3.org/1999/xlink" xlink:type="simple">
          <person-group><name name-style="western"><surname>Shimomura</surname><given-names>M</given-names></name><name name-style="western"><surname>Ohtsuka</surname><given-names>S</given-names></name><name name-style="western"><surname>Naito</surname><given-names>K</given-names></name></person-group> (<year>2005</year>) <article-title><italic><tp:taxon-name><tp:taxon-name-part taxon-name-part-type="genus">Prodajus</tp:taxon-name-part> <tp:taxon-name-part taxon-name-part-type="species">curviabdonalis</tp:taxon-name-part></tp:taxon-name></italic> n. sp. (<tp:taxon-name><tp:taxon-name-part taxon-name-part-type="order">Isopoda</tp:taxon-name-part></tp:taxon-name>: <tp:taxon-name><tp:taxon-name-part taxon-name-part-type="suborder">Epicaridea</tp:taxon-name-part></tp:taxon-name>: <tp:taxon-name><tp:taxon-name-part taxon-name-part-type="family">Dajidae</tp:taxon-name-part></tp:taxon-name>), an ectoparasite of mysids, with notes on morphaological changes, behavior and life cycle.</article-title> <source>Systematic Parasitology</source> <volume>60</volume>: <fpage>39</fpage>–<lpage>57</lpage>. <ext-link xlink:type="simple" ext-link-type="doi" xlink:href="10.1007/s11230-004-1375-8">https://doi.org/10.1007/s11230-004-1375-8</ext-link></mixed-citation></ref></ref-list></tp:taxon-treatment>
